# Supplementary material for: Reasons for and Congruence Between Preferred and Actual Place of Death Among Cancer Patients Receiving End-of-Life Care: A Cross-Cultural Multicenter Prospective Cohort Study in East Asia
Source: Cancers (Basel). 2025 Jun 20;17(13):2062. doi: 10.3390/cancers17132062 (PMC12248815; doi:10.3390/cancers17132062)
Supplement: Supplementary file 1 [file cancers-17-02062-s001.zip]

Archive with 1 entries (1 files):
- cancers-3657645-supplementary.pdf
